# Supplementary material for: Network pharmacology-based strategy to investigate the effect and mechanism of α-solanine against glioma
Source: BMC Complement Med Ther. 2023 Oct 21;23:371. doi: 10.1186/s12906-023-04215-1 (PMC10589944; doi:10.1186/s12906-023-04215-1)
Supplement: Supplementary file 2 — Additional file 2: Table S2. Targets of disease and drug action and their intersection. [file 12906_2023_4215_MOESM2_ESM.xlsx]

## Sheet: Sheet1
Glioma-targets		α-Solanine-targets	Common targets
TP53		ABL1	EGFR
IDH1		ABO	SRC
IDH2		ACADM	HRAS
NF1		ACE2	HSP90AA1
PTEN		ACP3	CASP3
BRCA2		ADAM17	IGF1
H3-3A		ADH1B	MMP9
ERBB2		ADH1C	MAPK1
H3C1		ADH5	ANXA5
LGI1		ADK	RHOA
POT1		AHCY	MMP2
MIR21		AKR1B1	MDM2
EGFR		AKR1C1	PPARG
LZTR1		AKR1C2	MAPK14
MIR34A		AKR1C3	KDR
ATM		ALB	MAPK8
MIR106A		ALDH2	STAT1
MGMT		ALDOA	JAK2
GLM4		AMD1	MAP2K1
GLM5		AMY1A	IGF1R
GLM6		AMY1B	IL2
GLM7		AMY1C	GRB2
GLM8		AMY2A	PGR
CHEK2		ANG	GSK3B
FGFR1		ANXA5	MET
PIK3CA		APCS	ABL1
MIR221		APOA2	KIT
MIR15B		AR	PTPN11
NF2		ARG2	XIAP
MIR222		ARHGAP1	CDK2
GFAP		ARL5A	CCNA2
MIR17		ATOX1	ERBB4
MIR146B		AZGP1	PARP1
CDKN2A		B3GAT1	FGFR1
MMP2		BACE1	PTPN1
MIR184		BAG1	CDK6
KRAS		BCAT2	HSPA8
MIR296		BCHE	MMP3
TSC2		BHMT	HMOX1
MSH2		BIRC7	CCL5
MIR181A2		BLVRB	FGFR2
MDM2		BMP2	PPARA
ATRX		BMP7	MMP7
MMP9		BST1	BMP2
GLIPR1		C1R	PLAU
TERT		C1S	CHEK1
C11orf65		C8G	NR3C1
GLI1		CA1	PIK3CG
PPARG		CA12	CTSB
VEGFA		CA2	TGFBR2
PDGFB		CASP3	LGALS3
DMBT1		CASP7	CTSD
TSC1		CBR1	SOD2
ACVR1		CCL5	TGFB2
MTOR		CCNA2	NOS2
MYCN		CCNT1	EPHA2
AKT1		CDA	CASP7
IFNG		CDK2	BMP7
BRAF		CDK5R1	DPP4
EGF		CDK6	MAPK10
MSH6		CES1	PDPK1
PMS2		CFD	PGF
MLH1		CHEK1	RHEB
NES		CHIT1	NQO1
LOC111811965		CLK1	GSTP1
PDGFRA		CMA1	ADAM17
CDKN2B		CRABP2	RAB5A
PRKCA		CRAT	TYMS
H3C11		CSNK1G2	DHFR
RB1		CSNK2A1	EPHB4
FGF2		CTNNA1	FKBP1A
CDKN2B-AS1		CTSB	PPP5C
TNC		CTSD	DAPK1
CASP3		CTSG	RARB
S100B		CTSK	FABP7
STAT3		CTSS	FAP
HIF1A		CTSV	NR1H2
PEG3		CYP2C8	MTAP
CCDC26		CYP2C9
CTNNB1		DAPK1
OLIG2		DCK
NBN		DDX6
AKT3		DHFR
H3C2		DHODH
MYB		DPEP1
MAPK1		DPP4
ACSL5		DUSP6
QKI		EGFR
CDK4		ELANE
MIIP		EPHA2
NOP53		EPHB4
VIM		EPHX2
PROM1		ERBB4
BICRA		ESR1
H3-3B		ESR2
YEATS4		ESRRA
CASC2		ESRRG
MKI67		F10
MAP2K2		F2
MEG3		F7
HOTAIR		FABP3
TGFB2		FABP4
TNFSF10		FABP5
CD44		FABP6
ACKR3		FABP7
ERG		FAP
EWSR1		FDPS
PTK2		FECH
EZH2		FGFR1
CYTOR		FGFR2
MALAT1		FHIT
PTPN11		FKBP1A
TGFA		FNTA
NOTCH1		GBA
DEL17Q11.2		GC
CDKN1A		GM2A
KDR		GNPDA1
PTN		GPI
TIMP2		GRB2
NEAT1		GSK3B
IL2		GSR
CDKN1B		GSTA1
PLXNB3		GSTP1
PDGFRB		HAGH
ENO2		HCK
GAS5		HDAC8
FAS		HEXB
CCND1		HINT1
MYC		HK1
PLAUR		HMGCR
CASP8		HMOX1
MAPK8		HNF4G
H19		HNMT
BIRC5		HPN
PVT1		HRAS
HLA-DRB1		HSD11B1
H3C6		HSD17B1
FLT1		HSD17B11
H3C4		HSP90AA1
H3C3		HSPA8
H3C10		ICAM2
H3C12		IGF1
FAP		IGF1R
BCL2		IGLV2-8
SEMA5A		IL2
HGF		IMPA1
CRNDE		IMPDH1
KIAA1549		IMPDH2
CXCR4		ISG20
EPHA2		ITGAL
SETD2		ITK
CLCN3		JAK2
ABCB1		JAK3
HLA-DQB1		KAT2B
HOXA11-AS		KDR
CCAT1		KIF11
MAGED4B		KIT
FOXO1		KYAT1
BCYRN1		LCK
PLAU		LCN2
MET		LDHB
TNF		LGALS2
KLLN		LGALS3
TP73-AS1		LGALS7
LRRN2		LGALS7B
MTDH		LYZ
TNFRSF10B		MAN1B1
MMP14		MAOB
EFNA1		MAP2K1
IL13RA2		MAPK1
PHLDB1		MAPK10
NFKBIA		MAPK14
H3C7		MAPK8
H3C8		MAPKAPK2
MAPK14		MDM2
FASLG		ME2
HOTTIP		MET
APC		MMP12
MUC1		MMP13
SYP		MMP16
PANTR1		MMP2
TERC		MMP3
HULC		MMP7
CHI3L1		MMP8
DANCR		MMP9
EFEMP1		MTAP
XRCC4		MTHFD1
FABP7		NCS1
SPRY4-IT1		NOS2
CCND3		NOS3
SMO		NQO1
PCNA		NQO2
LINC00461		NR1H2
UCA1		NR1H3
BAX		NR1H4
MBP		NR1I3
ROBO1		NR3C1
MAP2		NR3C2
NFKB1		NUDT9
SMARCB1		OTC
PTGS2		PADI4
MIR140		PAH
MIR218-1		PAK6
TGFB1		PARP1
MIR10B		PCK1
PHF20		PDE3B
MIR20A		PDE4B
HRAS		PDE4D
KAZALD1		PDE5A
MIR130B		PDHB
RAF1		PDK2
RTEL1		PDPK1
SPRED1		PGF
TP73		PGR
DLGAP1-AS2		PIK3CG
RPS6		PIM1
MIR19A		PITPNA
LRP5		PKLR
KDM4C		PLA2G10
CDK6		PLA2G2A
ZFAS1		PLAU
RPS6KB1		PNMT
CD34		PNP
CCAT2		PNPO
XRCC1		PPARA
TP53COR1		PPARG
LINC01116		PPCDC
SLIT2		PPIA
CREB1		PPP5C
SDHA		PRKACA
NCAM1		PRKCQ
IL6		PSAP
BRIP1		PTPN1
DGCR5		PTPN11
SPP1		PYGL
MIR210		RAB11A
DNMT1		RAB5A
BMP2		RAC2
DLX6-AS1		RARA
CASC11		RARB
PTK2B		RARG
RICTOR		RBP4
TUG1		REG1A
BMP4		REN
PARP1		RHEB
OIP5-AS1		RHOA
JUN		RNASE3
RELA		RNASE4
CCND2		RORA
MIR328		RTN4R
E2F1		RXRA
BCL2L1		S100A9
FAM181A-AS1		SDS
PGR		SEC14L2
DIO3OS		SELP
AIRN		SERPINA1
MDK		SHBG
EIF4EBP1		SHMT1
IGF1R		SOD2
IGF1		SORD
PDGFA		SRC
XIST		SRM
PLK1		STAT1
ALX4		STS
PSMD6-AS1		SULT1E1
FGFR3		SULT2A1
FTX		SULT2B1
MIR15A		SYK
FUBP1		TGFB2
CCND2-AS1		TGFBR1
FGFR2		TGFBR2
SOX2		TGM3
MIR196A1		THRA
CDK1		THRB
GJA1		TNK2
PIK3CG		TNNC1
NKX2-1		TPH1
MIR10A		TPI1
MSI1		TRAPPC3
MIR155HG		TREM1
SDCBP		TTPA
HOTAIRM1		TTR
MIR200A		TYMS
ZFTA		UCK2
SLC7A11		UMPS
TIGAR		WAS
LRRC4		XIAP
CDKN2C		YARS1
ERCC1		ZAP70
TNFRSF11B
CDK2
MIR25
ZEB1-AS1
RAC1
HAGLR
IGFBP2
TP53TG1
LINC01139
PTCSC3
PPM1D
LINC01198
IL13
CXCL12
PAX3
GLI2
HSP90AA1
MLST8
NOS2
SP1
FOXD3-AS1
BMI1
CD274
KIT
TPT1-AS1
SPARC
TACC3
KIF14
NGF
SNHG18
HOXA11
GLI3
STAT6
MAPK3
ERCC2
CCDC181
FAM215A
DLEU2
COLCA1
C21orf62-AS1
FAM201A
EMX2OS
CYP1B1-AS1
FAM167A-AS1
DNAJC9-AS1
CASC15
DISC2
FBXL19-AS1
CAHM
CFLAR-AS1
COL18A1-AS1
DGUOK-AS1
CCDC196
AFDN-DT
ENTPD1-AS1
FAM138D
ASAP1-IT1
DLG1-AS1
FAM223A
DACT3-AS1
DCTN1-AS1
CADM3-AS1
DDX11-AS1
CCNT2-AS1
COL25A1-DT
BAALC-AS1
BCDIN3D-AS1
ANP32A-IT1
EDNRB-AS1
EXTL3-AS1
FALEC
DNAJC27-AS1
CCDC144NL-AS1
BNC2-AS1
CLIP1-AS1
BASP1-AS1
ATP13A4-AS1
F11-AS1
FAM225A
DARS1-AS1
DIO2-AS1
CACNA1C-AS2
CADM2-AS2
APCDD1L-DT
CD99P1
CFAP20DC-AS1
CLMAT3
ATP2B1-AS1
EOLA2-DT
FAM111A-DT
CARNMT1-AS1
CSNK1A1P1
EOLA1-DT
CYMP-AS1
FAM242A
FAM239B
RPTOR
AGAP2-AS1
MDM4
H2AC18
BEX2
MIR27A
SST
MROCKI
DKK3
HSPA4
LUCAT1
RAD51
MIR125B1
YAP1
NGFR
IFNB1
TUNAR
MIR183
SUFU
CBR3-AS1
CYCS
MIR28
ADAMTS9-AS2
MDC1-AS1
BCAN
VPS35
LIG4
GSTP1
TUSC7
H3-2
PRKCD
VTN
HMGA2
LGI4
LGI2
CASP9
HOXA-AS2
ACTC1
BPTF
MIA
LINC-ROR
DAPK1
SIRT2
XRCC5
EGOT
XRCC3
MIR125B2
TOP2A
KITLG
CREB3L1
SIRT1
ADCY10
ERN1
HOXA-AS3
NSUN5
MAP2K1
SRC
LINC00320
PIK3R1
MAPT
PWAR5
LRIG2
AQP4
VCAN
EZR
FOXM1
HDAC1
LGI3
CADM3
SOX10
CTSB
PPP5C
NFE2L2
KNG1
VHL
MIR155
ITGB1
CDH1
THBS1
SLC5A8
BECN1
CD276
SEPTIN7
PRKDC
FOS
POPDC3
TUBA4B
TRIM43B
ADAMTS9-AS1
LINC00545
LINC00963
MGC32805
ARHGDIA
IL10
PTPRZ1
KRT7
CHRNA3
LNCR1
LNCR3
CFLAR
BMP6
PDCD1
BDNF
RHOA
GLUL
MEN1
CSF2
HSPG2
ABCC1
ABCG2
MN1
SMARCE1
ITGAV
PRDM2
RAB21
ST7-AS1
CREBBP
XIAP
SLC2A1
NTRK1
NREP
E2F2
SLC7A5
NFIA-AS1
AKT2
E2F3
UPP1
TGFBR2
RECK
RHEB
DEPTOR
AKT1S1
FOXO3
NRP1
MIR124-1
IL1B
ROS1
ERBB3
CXCL8
KDM6B
KANK1
OPRD1
SOD2
CCNE1
IL4
IGF2
GSTT1
TIMP3
SMARCA4
SERPINF1
MIR320A
GSTM1
CCL7
DCX
RUNX2
IL4R
EGR1
MIR323A
ADAM22
XRCC6
CCNA2
ANGPT2
MIF
ABL1
PTPRJ
TACC1
CCL2
FOCAD
PCGEM1
PRNCR1
ATF2
STAT1
MIR338
GOLPH3
HSPD1
SDHB
TSPO
MRC2
TKT
MIR128-1
TIMP1
RASA1
BSG
BICRAL
LRIG1
BABAM2
TMEM18
LUC7L2
HMGB1
CAT
ZEB1
SOX9
CHEK1
CDKN3
LIG1
ASXL1
TWIST1
CIC
LINC01260
RSU1
POU5F1
EPHB4
CD40
CA9
MIR182
KCNMA1
RTEL1-TNFRSF6B
PXN
GSK3B
MIR494
NUDT6
BRCA1
CEBPB
DKK1
SEPTIN14
DHFR
GABRD
ETV5
LUZP2
GDNF
H2AX
CNR1
PGF
JAK2
MTHFR
ELMO1
CCN2
TFPI2
MIR129-1
CELF1
F2R
MIR139
NFIC
CDH2
MSN
RDX
ITGB3
WNT1
NRG1
WRN
MAGED4
MIR3664
MIR3196
DAXX
CTSL
TNFRSF6B
KDM5B
CASP7
CD4
SOD1
APEX1
MIR186
ITGA3
BMPR1A
AQP1
TNFRSF12A
SEMA3A
EP300
SERPINA3
AIFM1
ANXA5
L1CAM
IL13RA1
GAS1
ITGA5
MTAP
MIR142
EIF4E
RASA2
SERPINE1
CADM1
PAX6
PECAM1
DHX34
FBXW7
PKM
RAB27A
H3C14
ARHGAP29
ICAM1
MCL1
MIR30A
RET
RGCC
MIR126
CASP1
DRAIC
TNFRSF10D
PVR
KLF4
SMAD2
FANCD2
GPR26
IFNA1
GDF15
HPSE
WNT5A
PCAT29
SHH
CX3CR1
NTRK2
NSD1
ROCK1
EPCAM
GLIPR2
TPT1
RBL2
LGALS1
MIR132
NR1H2
SOS1
NANOG
CSF3
STMN1
ILK
FGF1
POSTN
VEGFC
TOP1
SLC3A2
PBX3
BTBD10
TMEM59
PPARA
MIR214
MIR16-1
FN1
ATR
MIR181B1
CSF1
NTF3
MIR149
DAG1
CCNB1
MAPK10
HSPA5
MIR133B
FADD
CAV1
SLAMF1
FKBP1A
MRE11
MIR145
IGF2BP3
RTN4
MIR107
IGFBP3
LINC00313
MIR199A1
RAD50
ERBB4
LGALS3
ASIC2
MMP1
EDN1
TNFRSF10A
PPME1
MIR451A
ANXA2
F3
IL24
RFX4
APAF1
FAM120AOS
RASSF1
GRB2
TEK
SALL4
ERCC6
DCLRE1C
CRLF3
PER2
WT1
GAPDH
MIR195
WWTR1
ALOX5
RUNDC1
PTTG1
CCN1
RNF135
HDAC9
STK11
PMS1
FPR1
MIR326
XRCC2
MIR200B
GSTM3
HDGF
SFRP1
GLI4
LOC440311
MIR205
SLC9A1
LOC110806263
DIRAS3
RPSA
HSPA8
ADM
RAB5A
PRKCI
UBP1
RAB6C
OR6C3
H3C15
H3C13
P2RX7
PTGS1
SKP2
ASIC1
CCL20
INA
AXL
ASMT
PLP1
EFL1
VTI1A
NRAS
SSTR2
SMAD3
XPC
IRS1
CCL26
BAD
MIR125A
MAPK7
IFI27
SMAD4
PDPN
KPNA2
MIR150
RPS6KA1
PAK1
RBBP6
UHRF1
ELAVL1
TYMP
TFRC
JAG1
EMP3
KDM5A
E2F5
IQGAP1
FOXD2-AS1
IKBKB
ATF5
MMP7
IL1A
ODC1
NRP2
PDPK1
ING1
APC2
SMPD1
FLT3LG
MIR124-3
CD36
LGR5
DCT
OLIG1
CDC25A
CEBPA
MCM7
MIR129-2
SLC1A2
TYMS
CNR2
MMP3
CAMK2G
MIR203A
FASN
EDNRB
IKBKE
MIR26A1
ABCC3
PPP1R13L
EPAS1
CCN3
RBBP8
ARID4B
BCL2L11
SNAI1
NODAL
AURKA
TNFRSF10C
HES1
PRKAA1
PMEL
BCAR1
PSMD10
MIR498
TLR4
NR3C1
MIR185
BNIP3
DCN
SMC1A
MTR
MIR9-1
CCL5
PDGFD
CTNNBIP1
RARB
C1RL
MIRLET7B
E2F4
RBBP5
P2RY1
CACNG5
TBC1D7
DEPDC5
EPRS1
CASTOR2
LINC00880
MIR764
VEGFD
FSCN1
MIR497
ADAM9
KMT2A
SERPINC1
TRPV1
SLK
LIF
MIR134
MIR98
AREG
EPHB2
LATS1
MIR29C
SMARCA2
ITGB8
CTSD
GAP43
MYBL1
SDHD
MIR373
YWHAB
PDCD4
KLRK1
HMOX1
WNT3A
NOTCH2
IFITM1
ETS1
ZMYND10
IDO1
SIRT6
MIR29A
SELE
MGAT5
ALK
CRX
EPB41L3
GAB2
SLC1A1
PRKCE
NDRG2
TCF7L2
PEBP1
ADAM17
DPP4
PHF19
TGM2
FOSL1
PCBP2
MIR215
CAMTA1
MBL2
NT5E
YBX1
PLAT
ALDH1A3
TFAP2A
WDR11
MIR93
RHOD
SLC1A3
ACE
FOXP3
TNFSF12
HMMR
FSTL1
CDC25C
REST
CXCL10
APP
TNFSF13
WNK2
MLH3
LTBP1
EPOR
NEDD4
PSMC4
MIR204
SLC2A3
D2HGDH
NDRG1
MIR122
METAP2
DOCK1
MIR224
OSM
MIR27B
THBS2
STK38L
MAML2
NOTCH3
HDAC3
MIR375
EDN3
GMFG
AHR
MIR101-1
NKX2-2
ETFA
FAM20C
AKAP6
SOX6
CSPG4
HSPA1A
AGO2
MIR196A2
SNAI2
HSPB1
MIR92B
BCL2L12
TREH
LRIG3
CDK7
RAD52
SNHG16
CXADR
IGF2BP1
VASN
YWHAH
IL12B
PTBP1
TET1
ITGB2
MIR342
CYP1A1
RNF138
DUSP19
MIR31
MMP15
CCL18
IFNA2
MACC1
AURKB
MIR491
FGF9
RHOB
IL3
LDLR
MIR133A1
IL17A
MARK4
MIR34C
FGF14
HLA-G
APOBEC1
ING4
NAMPT
PHB
EGFL7
PAK5
PLXNA1
TLR9
MIRLET7E
FBXO4
CD70
PML
FRK
MIR675
CRYAB
ARCN1
SLC2A4RG
IGFBP7
SLC22A3
BATF2
GFER
HTR2A
NAT2
NQO1
SLC12A2
LRP6
STAT5B
HK2
MIR449A
MIR16-2
LATS2
ERCC4
WEE1
BID
RNF41
NUMB
FMOD
EGFR-AS1
F2RL1
ITGB5
MIR383
S100A4
ADGRB1
WNT2
NTRK3
CDKN1C
VEGFB
PRKN
DNMT3A
SH3PXD2A
MAP3K2
IL12RB1
NOS1
ENO1
SPINT2
LINC01194
SHC1
ERCC5
MIR26B
NFIA
CD86
PTPN1
PC
EDN2
GLS2
DDX5
SEMA3C
MXI1
GRM3
BMP7
ACTL6A
CDK5
GLS
S1PR1
MIR136
CDC42
CHGA
MIR548B
IL33
GNAI1
ZEB2
IER3
DIABLO
PTPRM
GAS6
EPHB6
SOX11
ADGRL4
MIR152
MIR423
MAPK9
MSH3
PTGIR
SPON1
PTPN2
UPF1
DES
ENPP3
IGF2R
ITGA6
KIF3C
COX-2
