# Supplementary material for: Network pharmacology-based strategy to investigate the effect and mechanism of α-solanine against glioma
Source: BMC Complement Med Ther. 2023 Oct 21;23:371. doi: 10.1186/s12906-023-04215-1 (PMC10589944; doi:10.1186/s12906-023-04215-1)
Supplement: Supplementary file 3 — Additional file 3. The attribute values of 78 common targets. [file 12906_2023_4215_MOESM3_ESM.xlsx]

## Sheet:  Attribute values of 78 targets
Common targets	Degree	BetweennessCentrality	ClosenessCentrality	Hub Targets
EGFR	58	0.00227024	0.793814	SRC
SRC	56	0.0477962	0.777778	HRAS
HRAS	54	0.058248	0.762376	HSP90AA1
HSP90AA1	53	0.0587158	0.762376	IGF1
CASP3	52	0.0461983	0.447573	MAPK1
IGF1	50	0.0369573	0.740385	MAPK14
MMP9	47	0.000275161	0.719626	KDR
MAPK1	43	0.0341805	0.681416	STAT1
ANXA5	43	0.00817474	0.5575	JAK2
RHOA	42	0.00257185	0.681416	MAP2K1
MMP2	40	0.00396291	0.563793	IGF1R
MDM2	37	0.00162533	0.647059
PPARG	36	0.0483129	0.452542
MAPK14	35	0.0217031	0.636364
KDR	35	0.0505587	0.641667
MAPK8	34	0.00114657	0.136364
STAT1	33	0.0277825	0.626016
JAK2	33	0.0566145	0.631148
MAP2K1	33	0.0108749	0.626016
IGF1R	32	0.0190657	0.636364
IL2	31	0.0043159	0.220968
GRB2	29	0.00448498	0.596899
PGR	28	0.00783605	0.601562
GSK3B	28	0.00595498	0.606299
MET	28	0.00553788	0.596899
ABL1	26	0.00477161	0.587786
KIT	25	0.00297231	0.574627
PTPN11	25	0.00204059	0.578947
XIAP	25	0.00557933	0.578947
CDK2	23	0.00523109	0.583333
CCNA2	22	0.0119391	0.574627
ERBB4	23	0.00395696	0.57037
PARP1	23	0.00406227	0.578947
FGFR1	23	0.0042904	0.578947
PTPN1	22	0.00190848	0.578947
CDK6	20	0.00372448	0.562044
HSPA8	20	0.00621635	0.557971
MMP3	20	0.00513835	0.566176
HMOX1	20	0.00368871	0.57037
CCL5	19	0.00173177	0.566176
FGFR2	19	0.00280987	0.557971
PPARA	19	0.00949294	0.562044
MMP7	18	0.00170321	0.55
BMP2	18	0.00282256	0.562044
PLAU	17	0.00200465	0.546099
CHEK1	17	0.00212214	0.55
NR3C1	17	0.0015146	0.553957
PIK3CG	17	0.00135167	0.542254
CTSB	16	0.0017515	0.542254
TGFBR2	16	0.00349843	0.546099
LGALS3	15	0.00103306	0.542254
CTSD	14	0.00125696	0.527397
SOD2	14	0.00168267	0.542254
TGFB2	14	0.000571	0.52381
NOS2	14	0.00043	0.542254
EPHA2	13	0.000922	0.531034
CASP7	13	0.000337	0.531034
BMP7	13	0.0281058	0.531034
DPP4	13	0.00591203	0.538462
MAPK10	13	0.000759	0.527397
PDPK1	13	0.000694	0.527397
PGF	12	0.000553	0.509934
RHEB	11	0.00124224	0.52027
NQO1	10	0.000999	0.506579
GSTP1	10	0.0038629	0.509934
ADAM17	9	0.000294	0.513333
RAB5A	9	0.00049	0.516779
TYMS	9	0.000845	0.513333
DHFR	9	0.000996	0.516779
EPHB4	8	0.000184	0.503268
FKBP1A	8	0.00147143	0.49359
PPP5C	8	0.000316	0.503268
DAPK1	6	0.00104826	0.49359
RARB	4	0.00018	0.435028
FABP7	2	3.99e-05	0.420765
FAP	2	0	0.407407
NR1H2	2	3.06e-05	0.401042
MTAP	1	0	0.348416
